# Supplementary material for: The Use of Scoring Hip Osteoarthritis with MRI as an Assessment Tool for Physiotherapeutic Treatment in Patients with Osteoarthritis of the Hip
Source: J Clin Med. 2021 Dec 21;11(1):17. doi: 10.3390/jcm11010017 (PMC8745579; doi:10.3390/jcm11010017)
Supplement: Supplementary file 1 [file jcm-11-00017-s001.zip]

Archive with 2 entries (2 files):
- Figure S1. Patients enrolment and completion.pdf
- Table S1. The average time required to score both joints.pdf
